# Supplementary material for: Insulin resistance in lean and overweight non-diabetic Caucasian adults: Study of its relationship with liver triglyceride content, waist circumference and BMI
Source: PLoS One. 2018 Feb 9;13(2):e0192663. doi: 10.1371/journal.pone.0192663 (PMC5806885; doi:10.1371/journal.pone.0192663)
Supplement: S1 File — (XLSX) [file pone.0192663.s001.xlsx]

## Sheet: Hoja1
	Media	Mediana	Desviación típica	Rango	Percentil 25	Percentil 75
Edad (años)	44.85	45	10.52	56	38	51
Peso (kg)	75.83	76	12.57	68	66	85
Altura (m)	1.7	1.69	0.1	0.51	1.62	1.77
Waist Circunference (cm)	93.28	95.5	12.16	55	86	102
Colesterol Total	193.37	190	41.67	256	168.5	217.5
HDL (mg/dL)	56.65	54	15.68	81	47	67
LDL (mg/dL)	113.61	111	35.33	210	90	135
Triglycerides (mg/dL)	107.35	90	71.1	415	58	133
Serum ALT (IU/L)	33.39	27	24.47	143	19	37
Serum AST (IU/L)	25.41	23	10.24	49	19	28
GGT	41.88	23	43.65	214	16	52
Alkaline fosfatase (IU/L)	67.27	63	21.34	111	50	76
Fasting Insulin (µU/mL)	8.52	6.6	5.63	26.1	5	10.5
Nivel de Glucosa	100.24	92	37.01	303	87.5	99
tnf	157.04	148.9	42.59	300.37	131.15	174.93
Adiponectin (µg/mL)	11.15	8.83	8.62	41.03	5.01	15.6
Liver fat content (%)	18.27	9.05	19.4	66.31	2.36	32.55

## Sheet: Liver fat
	Spearman Rho Correlation	p
Age (years)	,251*	0.019
Weight (kg)	,405**	0
Height (cm)	,218*	0.043
Waist circumference (cm)	,482**	0.01
Body Mass Index (kg/m2)	,398**	0.01
Total Cholesterol (mg/dL)	0.19	0.083
LDL (mg/dL)	0.154	0.165
HDL (mg/dL)	-,392**	0
Triglycerides (mg/dL)	,413**	0.01
Serum AST (IU/L)	,289**	0.007
Serum ALT (IU/L)	,633**	0
Serum GGT (IU/L)	0.147	0.178
Alkaline fosfatase (UI/L)	0.186	0.089
Glucose (mg/dL)	0.059	0.594
Fasting serum insulin (µU/mL)	,676**	0
HOMA-IR	,761**	0
TNF-α (ρg/ml)	0.026	0.814
Adiponectin (µg/mL)	-,460**	0

## Sheet: HOMA-IR
	Spearman Rho Correlation	p
Age (years)	,499**	0.001
Weight (kg)	,303*	0.048
Height (cm)	0.091	0.563
Waist circumference (cm)	,527**	0
Body Mass Index (kg/m2)	,486**	0.001
Total Cholesterol (mg/dL)	,342**	0.025
LDL (mg/dL)	0.161	0.307
HDL (mg/dL)	-,461**	0.002
Triglycerides (mg/dL)	,536**	0
Serum AST (IU/L)	-0.135	0.39
Serum ALT (IU/L)	,304*	0.047
Serum GGT (IU/L)	0.153	0.328
Alkaline fosfatase (IU/L)	0.07	0.654
Glucose (mg/dL)	,702**	,702**
Fasting serum insulin (µU/mL)	,786**	0
TNF-α (ρg/mL)	0.102	0.514
Adiponectin (µg/mL)	-,472**	0.001
Hepatic triglyceride content (%)	,761**	0
